# Supplementary material for: Association between Adipose Tissue Depots and Dyslipidemia: The KORA-MRI Population-Based Study
Source: Nutrients. 2022 Feb 14;14(4):797. doi: 10.3390/nu14040797 (PMC8879798; doi:10.3390/nu14040797)
Supplement: Supplementary file 1 [file nutrients-14-00797-s001.zip]

Archive with 1 entries (1 files):
- nutrients-1580910-supplementary.pdf
